# Supplementary material for: Locomotor kinematics on sand versus vinyl flooring in the sidewinder rattlesnake Crotalus cerastes
Source: Biol Open. 2023 Nov 10;12(11):bio060146. doi: 10.1242/bio.060146 (PMC10660788; doi:10.1242/bio.060146)
Supplement: Dataset 1. [file biolopen-12-060146-Dataset1.xlsx]

## Sheet: Dataset1
individual	adult	sex	log10_SVL	trial_type	log10_speed_centroid_mean_cm_s	log10_speed_centroid_peak_cm_s	log10_acc_centroid_mean_cm_s2	log10_acc_centroid_peak_cm_s2	log10_frequency_Hz	log10_approx_wavelength_cm	log10_approx_pk_to_pk_amplitude_cm	skew_angle_deg	log10_avg_height_lifted_cm	log10_avg_peak_speed_cm_s
ad097	1	f	2.82607	sand	1.78283	1.89364	2.12301	2.43584	0.346988	1.13706	1.19782	13.0508	-0.0227108	1.99214
ad125	1	f	2.70842	sand	1.53075	1.67016	1.82984	2.18635	-0.0335462	1.01664	1.00099	18.0588	0.146843	1.89498
ad125	1	f	2.70842	linoleum	1.31777	1.4159	1.49572	1.87291	-0.156462	1.06797	1.02745	3.7068	-0.0843772	1.66283
ad133	1	f	2.716	sand	0.96258	1.15864	1.04441	1.47187	-0.557553	1.08226	0.995628	-0.972209	-0.0290848	1.31797
ad142	1	f	2.6721	sand	1.38336	1.60617	1.5536	1.91228	0.168319	0.761172	0.925174	10.5443	0.0674654	1.80871
ad147	1	m	2.67025	linoleum	1.34313	1.58619	1.58825	2.08703	-0.239278	1.01921	1.00683	21.6574	-0.0974262	1.73207
ad147	1	m	2.67025	sand	0.91405	1.10086	1.06306	1.51698	-0.595906	0.994626	0.941853	8.05035	-0.082254	1.30133
ad149	1	f	2.81158	sand	1.00822	1.14472	1.11442	1.50906	-0.559	1.12797	1.11312	0.255139	0.0548626	1.40721
ad149	1	f	2.81158	linoleum	0.648627	0.862008	0.808764	1.36298	-0.762157	1.17972	1.06856	16.8987	-0.154218	1.0619
adltG	1	f	2.83759	sand	1.07238	1.25081	1.23941	1.8535	-0.332958	1.12741	1.17124	20.2304	0.183572	1.51171
adltH	1	m	2.74273	sand	1.23191	1.53096	1.5161	2.07473	-0.299276	1.21507	1.05474	16.3916	0.241751	1.72467
adltI	1	f	2.74273	sand	1.38891	1.51517	1.73897	1.96393	0.16321	1.09711	1.02239	31.6589	0.000548478	1.76606
adltL	1	f	2.85126	linoleum	1.08705	1.23972	1.02286	1.56658	-0.336188	1.34542	1.08842	31.5447	-0.180341	1.36497
adltM	1	m	2.66839	linoleum	1.24838	1.42143	1.37073	1.80406	-0.0706613	1.03556	0.913879	8.17138	-0.127265	1.59188
juv31	0	f	2.55145	sand	0.956909	1.15107	1.0251	1.4431	-0.287441	0.822511	0.851338	-2.18576	-0.00510436	1.37723
juv39	0	m	2.45025	sand	1.53275	1.66933	1.95342	2.50411	0.266946	0.874584	0.712249	24.1295	-0.0300348	1.88991
juv41	0	m	2.35411	sand	0.833447	0.982495	1.05471	1.43911	-0.273808	0.663159	0.755946	-3.16805	-0.105447	1.18328
juv44	0	f	2.52892	linoleum	1.25345	1.42063	1.35316	2.04377	-0.163101	1.04535	0.892331	-9.45846	0.0505572	1.63474
juv45	0	f	2.4183	linoleum	1.18943	1.31411	1.26826	1.73597	-0.0306302	0.823707	0.703799	8.4541	-0.315133	1.5289
juv60	0	m	2.48714	sand	1.11678	1.28387	1.39345	1.76704	-0.169877	0.895855	0.825012	8.67903	-0.0677887	1.55923
juv79	0	m	2.43457	sand	0.874149	0.992734	1.0157	1.3906	-0.365972	0.540691	0.769952	6.12056	-0.13532	1.23995
juv81	0	f	2.40312	sand	1.25146	1.53854	1.71	2.13294	-0.0383625	NA	NA	NA	0.0378363	1.70636
jv107	0	m	2.37107	sand	1.38122	1.52423	1.65646	1.94153	0.164482	0.826938	0.734176	3.12664	-0.162945	1.69998
jv114	0	f	2.52763	sand	1.52403	1.64687	1.74616	2.11632	0.172191	0.972665	0.805448	15.4208	-0.276144	1.87239
jv117	0	f	2.46982	sand	0.914117	1.07567	0.930144	1.23586	-0.381221	0.7396	0.800297	-0.95762	-0.0147589	1.28971
jv126	0	f	2.4843	sand	1.25586	1.38742	1.53972	1.7666	-0.0253976	0.913307	0.80499	8.02962	0.0152534	1.61426
jv127	0	f	2.55991	sand	1.44833	1.59769	1.53821	2.04021	0.0844526	0.948333	0.859464	20.8239	-0.0333703	1.77309
jv134	0	m	2.57519	sand	1.31952	1.38911	1.27098	1.68174	-0.0676866	0.856884	0.896676	9.89902	-0.102608	1.63799
jv141	0	m	2.49415	sand	1.19598	1.32538	1.37733	1.69084	-0.0951552	0.794182	0.808738	-6.33563	-0.130513	1.53082
jv148	0	m	2.48714	linoleum	0.962983	1.20795	1.2364	1.69708	-0.352757	0.899991	0.817493	8.26895	-0.102989	1.46922
jv148	0	m	2.48714	sand	1.04356	1.34168	1.27072	1.88613	-0.257489	0.851613	0.812792	8.14952	-0.0928589	1.50527
jv157	0	m	2.42325	sand	1.18305	1.44779	1.52481	1.91096	-0.00862726	0.70911	0.687437	17.3237	-0.00691273	1.61883
jv158	0	f	2.41497	sand	1.12754	1.23678	1.31713	1.76254	6.95e-06	0.797418	0.687429	-6.25317	-0.118713	1.46869
jv162	0	m	2.40824	sand	1.35898	1.75453	1.71771	2.26219	-0.0646918	0.65135	0.591591	-0.875591	-0.0561747	1.83784
